# Supplementary material for: Comparative Transcriptome Analysis Reveals the Effects of a High-Protein Diet on Silkworm Midgut
Source: Insects. 2025 Mar 24;16(4):337. doi: 10.3390/insects16040337 (PMC12027703; doi:10.3390/insects16040337)
Supplement: Supplementary file 1 [file insects-16-00337-s001.zip]

Archive with 7 entries (7 files):
- Fig S1.tif
- Table S1 qPCR primers.pdf
- Table S2 Investigation on the weight of 20 female silkworms(g).pdf
- Table S3 Quality control.pdf
- Table S4 List of gene set enrichment analysis statistics.pdf
- Table S5 Gene expression in oxidative phosphorylation pathway.pdf
- Table S6 Gene expression in nuclear transcription pathway.pdf
